# Supplementary material for: Mechanisms of sterilizing immunity provided by an HIV-1 neutralizing antibody against mucosal infection
Source: PLoS Pathog. 2024 Dec 26;20(12):e1012777. doi: 10.1371/journal.ppat.1012777 (PMC11670951; doi:10.1371/journal.ppat.1012777)
Supplement: S1 Data — (XLSX) [file ppat.1012777.s010.xlsx]

## Sheet: Fig 2
Fig 2B	Values of the duplicates of the representative experiment are shown
	Infectious Units per mL (IU/mL)
	SIVdup	fdEnv	SIV Env	HIV Env	SfdEnvLow	SfdEnvInter	SfdEnvHigh
	nd	nd	73260	109344	81600	65280	70176
	nd	nd	68554	112608	68544	66912	78336
	nd = not detected
Fig 2C	Values of the mean of triplicate measurements of three experiments are shown
		Viral activity (%)					Viral activity (%)
		PGT121-treated					Nirsevimab-treated
		SIV Env	HIV Env	SfdEnvHigh			SIV Env	HIV Env	SfdEnvHigh
	1st experiment	72.2212	0.237412	0.94944		1st experiment	108.143	105.188	89.9464
	2nd experiment	75.4559	0.297314	0.980316		2nd experiment	107.803	103.746	92.5222
	3rd experiment	64.3211	0.123805	1.11411		3rd experiment	97.0095	85.6969	63.9174
Fig 2D	Values of the duplicates of the representative experiment are shown
		SEAP Activity (RLUs/sec)
		Mock		SIVdup		fdEnv		SIV Env		HIV Env		SfdEnvHigh
	Day 2	113.25	136.25	260.25	215.25	201.25	181.25	629.25	619.25	1704.25	1354.25	393.25	402.25
	Day 5	139.25	183.25	184.25	184.25	162.25	268.25	7322.25	7289.25	22883.2	22053.2	2821.25	4713.25
	Day 8	189.25	230.25	217.25	210.25	241.25	216.25	28334.2	28328.2	100006	103053	10280.2	15363.2
	Day 11	171.25	203.25	240.25	202.25	221.25	277.25	157224	160376	373473	324964	50375.2	58172.2

## Sheet: Fig 3
Fig 3B	Values of the mean of duplicates from two independent experiments are shown
		PGT121 Concentration (ng/mL)	100000	10000	1000	100	10	1	0.1	0.01
	SIV Env	1st experiment	91.21	97.8761	98.3976	102.605	97.423	103.627	100.435	100.754	viral activity (%)
		2nd experiment	108.353	97.676	101.256	101.339	94.4426	104.919	95.6809	87.1775
	SfdEnvHigh	1st experiment	91.4648	91.6384	98.0739	92.2757	100.148	95.758	86.8644	95.9401
		2nd experiment	95.5867	98.988	86.2822	106.465	93.3589	106.796	101.328	100.59
	HIV Env	1st experiment	0.0799551	0.112813	0.200874	2.71847	37.8998	73.6017	85.0876	99.2581
		2nd experiment	0.185846	0.314285	0.311366	13.2048	45.7377	73.2118	84.8326	95.2215
Fig 3C	Values of the duplicates of the representative experiment are shown
		MFI
	Antibody concentration (ng/mL)	PGT121		PGT121LALA-PG
	50000	18325	18074	17744	19243
	12500	17718	17308	17851	18749
	3125	13273	12811	13995	14167
	781.25	5841	6405	6693	6373
	195.312	2159	2267	2382	2571
	48.8281	806	848	860	929
	12.207	366	381	443	613
	3.05176	241	232	253	312
Fig 3D	Values of the mean of triplicates from two independent experiments are shown
		Antibody concentration (ng/mL)	5000	1250	312.5	78.125	19.5312	4.88281	1.2207	0.305176
	PGT121	1st experiment	0.09654	0.48798	0.821344	5.18224	32.2051	69.4869	89.2135	95.2925	viral activity (%)
		2nd experiment	0.107358	0.100689	0.674153	9.38546	35.4567	69.9098	86.915	96.6239
	PGT121LALA-PG	1st experiment	0.0271519	0.249646	0.441218	4.83303	32.844	72.0611	91.136	103.618
		2nd experiment	0.190043	0.106024	0.668818	8.11051	38.6414	71.8303	89.6303	100.463

## Sheet: Fig 4
Fig 4A	Values of the duplicates of the representative experiment are shown
Mean Fluorescence Intensity (MFI)
	PGT121												PGT121LALA-PG
	PGT121 Concentration (ng/mL)	Fc-I		Fc-IIa		Fc-IIb		Fc-IIIa					PGT121LALA-PG Concentration (ng/mL)	Fc-I		Fc-IIa		Fc-IIb		Fc-IIIa
	50000	731	699	2684	2785	6268	6927	7005	6856				50000	105	136	104	108	283	284	230	227
	10000	662	625	1015	1038	2887	3255	5682	5538				10000	69.2	72.7	90.9	102	246	251	211	197
	2000	540	525	376	366	974	1048	2437	2526				2000	51	51.5	91.4	93.1	248	244	188	192
	400	366	418	176	172	444	480	888	900				400	43.7	45.2	90.2	92.6	254	251	188	200
	80	242	264	127	121	293	324	396	414				80	43.4	45.2	87.4	90.8	251	250	191	196
	16	125	138	101	100	250	272	273	255				16	43	44	90.2	92.2	241	235	182	185
	3.2	77.3	84	92.5	92.4	242	261	225	215				3.2	42.6	43.2	92	93.1	242	232	187	194
	0	43.4	42.5	85.8	87.7	250	234	194	184				0	43.8	43.9	90.6	98	255	244	195	200
Percent of Positive Cells
	PGT121												PGT121LALA-PG
	PGT121 Concentration (ng/mL)	Fc-I		Fc-IIa		Fc-IIb		Fc-IIIa					PGT121LALA-PG Concentration (ng/mL)	Fc-I		Fc-IIa		Fc-IIb		Fc-IIIa
	50000	58.2	57.2	93.5	93.6	96	96.6	94.9	94.6				50000	16.6	23.1	16.4	16.6	68.7	69.9	53.2	51.2
	10000	55	53.3	81.9	82.7	96.3	97	96.1	95.8				10000	9.45	10	13.5	15.4	61.2	62.3	43.7	44
	2000	48.7	48.7	52.8	51.3	91.6	92.2	93.5	93.5				2000	4.92	4.72	13.5	13.8	62.3	61.8	41.3	42.4
	400	38.7	43.2	20.2	19.5	75.5	78.9	86.5	86.4				400	3.32	3.38	13.1	13.6	63.7	63.3	41.7	45.1
	80	29.5	32.5	10.2	9.51	50.3	57.9	66.1	68.1				80	3.25	3.39	12.4	13.6	62.6	62.6	42.3	44
	16	12.2	14.4	6.46	6.54	38.7	44.7	42.7	38.8				16	3.24	3	13	13.9	60.5	59	39.7	40.8
	3.2	4.33	4.95	5.61	5.39	36.5	41.9	31.4	28.6				3.2	3.04	3.13	13.5	13.9	59.6	58	41.4	43
	0	0.86	0.91	4.87	5.08	38.4	33.3	23.8	22.1				0	2.9	3.29	13.3	15.1	63	62	43.6	45.2
Binding score (MFI x % positive cells)
	PGT121												PGT121LALA-PG
	PGT121 Concentration (ng/mL)	Fc-I		Fc-IIa		Fc-IIb		Fc-IIIa					PGT121LALA-PG Concentration (ng/mL)	Fc-I		Fc-IIa		Fc-IIb		Fc-IIIa
	50000	42544.2	39982.8	250954	260676	601728	669148	664774	648578				50000	1743	3141.6	1705.6	1792.8	19442.1	19851.6	12236	11622.4
	10000	36410	33312.5	83128.5	85842.6	278018	315735	546040	530540				10000	653.94	727	1227.15	1570.8	15055.2	15637.3	9220.7	8668
	2000	26298	25567.5	19852.8	18775.8	89218.4	96625.6	227860	236181				2000	250.92	243.08	1233.9	1284.78	15450.4	15079.2	7764.4	8140.8
	400	14164.2	18057.6	3555.2	3354	33522	37872	76812	77760				400	145.084	152.776	1181.62	1259.36	16179.8	15888.3	7839.6	9020
	80	7139	8580	1295.4	1150.71	14737.9	18759.6	26175.6	28193.4				80	141.05	153.228	1083.76	1234.88	15712.6	15650	8079.3	8624
	16	1525	1987.2	652.46	654	9675	12158.4	11657.1	9894				16	139.32	132	1172.6	1281.58	14580.5	13865	7225.4	7548
	3.2	334.709	415.8	518.925	498.036	8833	10935.9	7065	6149				3.2	129.504	135.216	1242	1294.09	14423.2	13456	7741.8	8342
	0	37.324	38.675	417.846	445.516	9600	7792.2	4617.2	4066.4				0	127.02	144.431	1204.98	1479.8	16065	15128	8502	9040
Fig 4B	Values of the duplicates of the representative experiment are shown
	Antibody concentration (ng/mL)	100000	50000	25000	12500	6250	3125	1562.5	781.25	390.625	195.312	97.6562	48.8281
	PGT121	1.8825e+06	1533663	1454456	1067659	839632	646792	306066	106146	8655	1130	528	818	RLUs
		1916050	1.73635e+06	1510579	1147895	969041	668151	287382	101164	6917	638	-688	604
	PGT121LALA-PG	15719	13198	9891	8727	9655	7457	4996	1958	346	-1226	300	2554
		11190	10193	7553	7057	5735	4852	4594	2386	958	-1064	-544	-816

## Sheet: Fig 5
Fig 5B	Values of the mean of duplicates from two independent experiments are shown. For each animal, the mean PGT121 serum concentration was calculated, and the medians of the groups were then determined.
			Mock						PGT121						PGT121LALA-PG						PGT121-LD
		Animal designation	#17181	#16994	#17183	#17180	#3075	#2465	#15923	#17201	#17204	#17179	#15855	#2524	#15893	#16119	#15931	#16905	#17369	#2654	#17200	#17156	#15924	#15890	#16995	#3035
	Day of challenge	1st experiment	0.143084	0.0839034	0.111572	0.0687879	0.0787795	0.159865	73.9283	70.0471	40.592	79.6247	75.3302	66.1703	60.2498	63.7677	61.8543	35.4578	83.7941	52.3121	12.4878	10.8073	10.0558	9.35645	14.374	5.99857	PGT121 serum concentration (µg/mL)
		2nd experiment	-0.00324261	-0.245191	-0.0276869	-0.429271	-0.480155	-0.533534	71.1378	59.5572	58.0683	52.4653	68.3982	76.2278	68.3043	68.9785	60.5527	38.5199	90.6775	57.0716	14.7459	7.73136	9.67999	5.34678	10.093	4.9734
		Mean for each animal	0.0699207	-0.0806438	0.0419427	-0.180242	-0.200688	-0.186834	72.5331	64.8022	49.3302	66.045	71.8642	71.199	64.277	66.3731	61.2035	36.9889	87.2358	54.6919	13.6169	9.26933	9.86788	7.35161	12.2335	5.48599
		Median of the groups	-0.130443						68.622						62.7403						9.5686
Fig 5C	Values of the duplicates are shown
		Mock												PGT121												PGT121LALA-PG												PGT121-LD
	Animal designation	# 17181		# 16994		# 17183		# 17180		# 3075		# 2465		# 15923		# 17201		# 17204		# 17179		# 15855		# 2524		# 15893		# 16119		# 15931		# 16905		# 17369		# 2654		# 17200		# 17156		# 15924		# 15890		# 16995		# 3035
	day 7	182.28	257.04	10962	12516	38304	17514	102060	162960	91140	92820	5418	5166	8484	7392	37464	27174	41706	41664	55860	30492	19236	18228	243180	217140	20412	23226	14322	24318	705.6	646.8	861000	1100400	250320	237720	54600	63420	26040	20370	184380	165900	16926	15750	7602	5712	368.76	315.84	4111.8	4410
	day 10	181440	217980	1533000	1407000	1243200	982800	2352000	1785000	6804000	6384000	449400	1650600	370440	267120	6762000	6048000	2158800	2494800	3599400	5796000	3830400	4061400	4872000	3956400	2108400	819000	583800	596400	1293600	1768200	17682000	21126000	8988000	10290000	12600000	20034000	1276800	1188600	1667400	2070600	2843400	3855600	7980000	9198000	162960	309540	1251600	819000
[truncated: 1 more columns]

## Sheet: Fig 6
Fig 6	Ratio of challenge viruses (the means of the ratios were plotted in Figure 6)
	HIV Env / SIV Env									SfdEnvLow / SIV Env
		Animal designation	Plasma	Mesenteric LN	Submandibular LN	Inguinal LN	Mean per animal				Animal designation	Plasma	Mesenteric LN	Submandibular LN	Inguinal LN	Mean per animal
	Mock	#17181	3.71778	3.74468	1.47305	0.805556	2.43527			Mock	#17181	0.0578759	0.0496454	0	0.62037	0.181973
		#16994	2.37177	1.83898	1.55484	2.63125	2.09921				#16994	0.650606	0.516949	1.29677	1.95	1.10358
		#17183	1.62072	1.81818	1.63736	2.09848	1.79369				#17183	1.79683	1.76623	2.2033	2.53788	2.07606
		#17180	5.71769	4.64815	4.08696	5.08491	4.88443				#17180	2.8187	3.75	1.72464	2.64151	2.73371
		#3075	4.66571	5.09483	5.27679	6.86316	5.47512				#3075	1.63651	1.87069	1.33929	2.15789	1.7511
		#2465	nd	4.69231	25.7297	1.75342	10.7252				#2465	nd	0.153846	0.108108	0.0821918	0.114715
	PGT121	#15923	0.0929544	0	0.0413223	0.0703125	0.0511473			PGT121	#15923	8.22972	8.68293	5.08264	4.72656	6.68046
		#17201	0.0335383	0	0	0.00444444	0.00949568				#17201	0.866592	0.955882	0.670455	0.568889	0.765454
		#17204	0.0647508	0.0305344	0.0159453	0.0650407	0.0440678				#17204	1.02813	1.26336	0.943052	0.95122	1.04644
		#17179	0.0431	0.0162602	0.00903614	0.00328947	0.0179215				#17179	2.05259	1.80488	1.76205	1.65132	1.81771
		#15855	0.0657182	0.0157895	0.00843882	0.0120482	0.0254987				#15855	1.50434	1.68421	1.57384	1.1988	1.4903
		#2524	nd	0.00246914	0	0	0.000823045				#2524	nd	0.0641975	0.352381	0.167969	0.194849
	PGT121LALA-PG	#15893	0.0157399	0.00817439	0	0.0199557	0.0109675			PGT121LALA-PG	#15893	0.242073	0.265668	0.140351	0.206208	0.213575
		#16119	0.125633	0.0348837	1.05607	0.00483092	0.305356				#16119	2.2821	1.44767	1.8785	2.09662	1.92622
		#15931	1.37566	3	0.2	0.0714286	1.16177				#15931	1.02646	0.5	0.2	0.142857	0.467328
		#16905	0.0343168	0.0216802	0.0246479	0.0134615	0.0235266				#16905	0.357224	0.371274	0.200704	0.269231	0.299608
		#17369	0.0145458	0	0	0	0.00363645				#17369	0.116861	0.0844794	0.0601852	0.0539359	0.0788654
		#2654	nd	0.004914	0	0.00581395	0.00357599				#2654	nd	0.277641	0.226994	0.374031	0.292889
	PGT121-LD	#17200	0.0295669	0	0	0.00684932	0.00910404			PGT121-LD	#17200	0.521846	0.515885	0.26087	0.400685	0.424821
		#17156	0.133749	0.106838	0.0750552	0.0810127	0.0991636				#17156	1.04235	0.559829	0.98234	0.888608	0.868281
		#15924	0.0338061	0.00595238	0.0152091	0.0046729	0.0149101				#15924	1.58248	1.76786	1.12928	1.03738	1.37925
		#15890	0.271913	0.0552677	0.190476	0.15894	0.169149				#15890	0.0271273	0.00172712	0.00680272	0.228477	0.0660335
		#16995	105.957	545.5	42.3571	32.8333	181.662				#16995	0.581227	1	0.571429	0.75	0.725664
		#3036	nd	0.0142857	0.0786651	0	0.0309836				#3036	nd	0.215873	0.543504	0.521028	0.426802
	SfdEnvInter / SIV Env									SfdEnvHigh / SIV Env
		Animal designation	Plasma	Mesenteric LN	Submandibular LN	Inguinal LN	Mean per animal				Animal designation	Plasma	Mesenteric LN	Submandibular LN	Inguinal LN	Mean per animal
	Mock	#17181	0.232697	0.0070922	0	0.138889	0.0946695			Mock	#17181	1.82995	0.787234	0.946108	1.17593	1.18481
		#16994	1.48337	1.0339	0.851613	1.3	1.16722				#16994	2.4986	1.55932	1.12258	1.88125	1.76544
		#17183	0.485376	0.415584	0.346154	0.287879	0.383748				#17183	3.0921	2.78571	4.7967	2.73485	3.35234
		#17180	0.272898	0.00925926	0.0217391	0.0188679	0.0806912				#17180	1.32246	1.28704	1.04348	0.981132	1.15853
		#3075	0.94449	0.887931	0.508929	1.22105	0.890601				#3075	2.43421	2.31897	1.96429	2.96842	2.42147
		#2465	nd	0.0384615	0	0.164384	0.067615				#2465	nd	6.26923	13.8649	2.26027	7.46479
	PGT121	#15923	0.187685	0.0609756	0.0165289	0.257812	0.130751			PGT121	#15923	0.484902	0.219512	0.31405	0.78125	0.449929
		#17201	0.402646	0.382353	0.272727	0.195556	0.31332				#17201	2.67431	2.64338	1.94697	2.36889	2.40839
		#17204	0.396144	0.293893	0.298405	0.284553	0.318249				#17204	1.37589	1.12595	1.041	1.11382	1.16417
		#17179	0.341242	0.231707	0.135542	0.154605	0.215774				#17179	1.57592	1.17073	1.03313	1.125	1.2262
		#15855	0.492257	0.578947	0.35865	0.253012	0.420717				#15855	1.88304	1.40526	1.25738	1.17169	1.42934
		#2524	nd	0.140741	0.12381	0.0546875	0.106413				#2524	nd	2.47654	4.95238	2.84766	3.42553
	PGT121LALA-PG	#15893	0.0665211	0.0231608	0.00219298	0.0399113	0.0329465			PGT121LALA-PG	#15893	0.456572	0.294278	0.19152	0.507761	0.362533
		#16119	0.624482	0.668605	0.485981	0.285024	0.516023				#16119	3.73999	2.5	2.29907	2.64734	2.7966
		#15931	1.33862	0	0.0222222	0	0.340212				#15931	116.18	446.5	11.3333	21.1071	148.78
		#16905	0.287198	0.157182	0.123239	0.148077	0.178924				#16905	1.71128	1.05149	1.86268	1.12308	1.43713
		#17369	0.205027	0.117878	0.135802	0.155977	0.153671				#17369	0.961607	0.599214	0.753086	0.505831	0.704935
		#2654	nd	0.17199	0.107362	0.125969	0.135107				#2654	nd	0.958231	1.23006	1.22674	1.13835
	PGT121-LD	#17200	0.135782	0.0468986	0.0267559	0.0410959	0.062633			PGT121-LD	#17200	0.836911	0.521936	0.413043	0.594178	0.591517
		#17156	0.342122	0.141026	0.16777	0.192405	0.210831				#17156	2.41659	1.60684	2.20751	1.73418	1.99128
		#15924	0.468234	0.619048	0.285171	0.244548	0.40425				#15924	0.896639	0.5	0.448669	0.450156	0.573866
		#15890	0.176839	0.0207254	0.0340136	0.0529801	0.0711396				#15890	2.50416	0.867012	1.61735	1.53642	1.63124
		#16995	1.16245	0	0.714286	0.375	0.562935				#16995	0.696751	0	2.07143	1	0.942045
		#3036	nd	0.371429	0.379023	0.359813	0.370088				#3036	nd	0.0365079	0.057211	0.0864486	0.0600558
	nd	= not determined

## Sheet: S2 Fig
S2B Fig	Values of the duplicates are shown
	SfdEnvHigh
	Iodixanol gradient layer	VF	0.08	0.1	0.12	0.14	0.16	0.18	0.2	0.22	0.24
	β-gal expressing-cell	3	2	4	6	10	63	59	54	51	18
		1	4	2	5	14	53	64	45	47	22
	SfdEnvInter
	Iodixanol gradient layer	VF	0.08	0.1	0.12	0.14	0.16	0.18	0.2	0.22	0.24
	β-gal expressing-cell	2	1	3	3	12	74	82	51	58	14
		3	3	4	2	6	69	71	55	50	19
	SfdEnvLow
	Iodixanol gradient layer	VF	0.08	0.1	0.12	0.14	0.16	0.18	0.2	0.22	0.24
	β-gal expressing-cell	2	3	3	2	4	53	58	56	48	24
		1	3	4	4	7	50	52	54	57	29

## Sheet: S3 Fig
S3 Fig	Values of the mean of duplicates from two independent experiments are shown
			Mock						PGT121						PGT121LALA-PG						PGT121-LD
		Animal designation	#17181	#16994	#17183	#17180	#3075	#2465	#15923	#17201	#17204	#17179	#15855	#2524	#15893	#16119	#15931	#16905	#17369	#2654	#17200	#17156	#15924	#15890	#16995	#3035
	Day -14	1st experiment	0.64881	0.620885	0.551456	0.452566	0.313197	0.397228	0.156085	0.0846737	-0.0819533	-0.0510083	-0.142483	-0.118679	0.322083	0.0764738	0.0108882	0.057003	-0.052904	-0.0867215	0.521815	0.73792	0.571633	0.518924	0.367259	0.283436	Concentration (µg/mL)
		2nd experiment	1.14015	0.806411	0.799427	0.445235	0.00473919	-0.387866	-0.520406	-0.755655	-0.782093	-0.4794	0.421127	-0.111959	-0.501107	-0.626322	-0.785459	-0.732081	-0.455212	-0.214261	1.46841	1.08155	0.992522	0.538751	0.175087	-0.204763
	Day 0	1st experiment	0.143084	0.0839034	0.111572	0.0687879	0.0787795	0.159865	73.9283	70.0471	40.592	79.6247	75.3302	66.1703	60.2498	63.7677	61.8543	35.4578	83.7941	52.3121	12.4878	10.8073	10.0558	9.35645	14.374	5.99857
		2nd experiment	-0.00324261	-0.245191	-0.0276869	-0.429271	-0.480155	-0.533534	71.1378	59.5572	58.0683	52.4653	68.3982	76.2278	68.3043	68.9785	60.5527	38.5199	90.6775	57.0716	14.7459	7.73136	9.67999	5.34678	10.093	4.9734
	Day 10/11	1st experiment	0.12182	-0.0408629	0.00935106	0.03702	0.0459867	-0.0184459	28.8212	26.2171	19.402	25.4096	34.2247	41.2738	31.1335	26.353	28.4577	16.1052	52.3009	22.0156	6.02	4.24661	4.60197	2.58408	6.12711	3.03074
		2nd experiment	-0.498114	-0.467185	-0.0506346	-0.601379	-0.765006	-0.797931	22.3332	17.4308	15.0505	23.7949	36.8247	43.863	34.4854	40.337	24.9995	15.5333	63.9754	26.7762	4.43465	3.36011	1.98855	1.33352	1.66212	1.59575

## Sheet: S4 Fig
S4A Fig	Ratio of challenge viruses							S4B Fig
	HIV Env / SIV Env								SfdEnvLow / SIV Env
		Animal designation	Plasma	Mesenteric LN	Submand. LN	Inguinal LN				Animal designation	Plasma	Mesenteric LN	Submand. LN	Inguinal LN
	Mock	#17181	3.71778	3.74468	1.47305	0.805556			Mock	#17181	0.0578759	0.0496454	0.006	0.62037
		#16994	2.37177	1.83898	1.55484	2.63125				#16994	0.650606	0.516949	1.29677	1.95
		#17183	1.62072	1.81818	1.63736	2.09848				#17183	1.79683	1.76623	2.2033	2.53788
		#17180	5.71769	4.64815	4.08696	5.08491				#17180	2.8187	3.75	1.72464	2.64151
		#3075	4.66571	5.09483	5.27679	6.86316				#3075	1.63651	1.87069	1.33929	2.15789
		#2465	nd	4.69231	25.7297	1.75342				#2465	nd	0.153846	0.108108	0.0821918
	PGT121	#15923	0.0929544	0.012	0.0413223	0.0703125			PGT121	#15923	8.22972	8.68293	5.08264	4.72656
		#17201	0.0335383	0.005	0.0039	0.00444444				#17201	0.866592	0.955882	0.670455	0.568889
		#17204	0.0647508	0.0305344	0.0159453	0.0650407				#17204	1.02813	1.26336	0.943052	0.95122
		#17179	0.0431	0.0162602	0.00903614	0.00328947				#17179	2.05259	1.80488	1.76205	1.65132
		#15855	0.0657182	0.0157895	0.00843882	0.0120482				#15855	1.50434	1.68421	1.57384	1.1988
		#2524	nd	0.00246914	0.0047	0.0039				#2524	nd	0.0641975	0.352381	0.167969
	PGT121LALA-PG	#15893	0.0157399	0.00817439	0.0007	0.0199557			PGT121LALA-PG	#15893	0.242073	0.265668	0.140351	0.206208
		#16119	0.125633	0.0348837	1.05607	0.00483092				#16119	2.2821	1.44767	1.8785	2.09662
		#15931	1.37566	3	0.2	0.0714286				#15931	1.02646	0.5	0.2	0.142857
		#16905	0.0343168	0.0216802	0.0246479	0.0134615				#16905	0.357224	0.371274	0.200704	0.269231
		#17369	0.0145458	0.0015	0.0015	0.0015				#17369	0.116861	0.0844794	0.0601852	0.0539359
		#2654	nd	0.004914	0.0031	0.00581395				#2654	nd	0.277641	0.226994	0.374031
	PGT121-LD	#17200	0.0295669	0.0015	0.0017	0.00684932			PGT121-LD	#17200	0.521846	0.515885	0.26087	0.400685
		#17156	0.133749	0.106838	0.0750552	0.0810127				#17156	1.04235	0.559829	0.98234	0.888608
		#15924	0.0338061	0.00595238	0.0152091	0.0046729				#15924	1.58248	1.76786	1.12928	1.03738
		#15890	0.271913	0.0552677	0.190476	0.15894				#15890	0.0271273	0.00172712	0.00680272	0.228477
		#16995	105.957	545.5	42.3571	32.8333				#16995	0.581227	1	0.571429	0.75
		#3036	nd	0.0142857	0.0786651	0.0023				#3036	nd	0.215873	0.543504	0.521028
S4C Fig								S4D Fig
	SfdEnvInter / SIV Env								SfdEnvHigh / SIV Env
		Animal designation	Plasma	Mesenteric LN	Submandibular LN	Inguinal LN				Animal designation	Plasma	Mesenteric LN	Submandibular LN	Inguinal LN
	Mock	#17181	0.232697	0.0070922	0.006	0.138889			Mock	#17181	1.82995	0.787234	0.946108	1.17593
		#16994	1.48337	1.0339	0.851613	1.3				#16994	2.4986	1.55932	1.12258	1.88125
		#17183	0.485376	0.415584	0.346154	0.287879				#17183	3.0921	2.78571	4.7967	2.73485
		#17180	0.272898	0.00925926	0.0217391	0.0188679				#17180	1.32246	1.28704	1.04348	0.981132
		#3075	0.94449	0.887931	0.508929	1.22105				#3075	2.43421	2.31897	1.96429	2.96842
		#2465	nd	0.0384615	0.027	0.164384				#2465	nd	6.26923	13.8649	2.26027
	PGT121	#15923	0.187685	0.0609756	0.0165289	0.257812			PGT121	#15923	0.484902	0.219512	0.31405	0.78125
		#17201	0.402646	0.382353	0.272727	0.195556				#17201	2.67431	2.64338	1.94697	2.36889
		#17204	0.396144	0.293893	0.298405	0.284553				#17204	1.37589	1.12595	1.041	1.11382
		#17179	0.341242	0.231707	0.135542	0.154605				#17179	1.57592	1.17073	1.03313	1.125
		#15855	0.492257	0.578947	0.35865	0.253012				#15855	1.88304	1.40526	1.25738	1.17169
		#2524	nd	0.140741	0.12381	0.0546875				#2524	nd	2.47654	4.95238	2.84766
	PGT121LALA-PG	#15893	0.0665211	0.0231608	0.00219298	0.0399113			PGT121LALA-PG	#15893	0.456572	0.294278	0.19152	0.507761
		#16119	0.624482	0.668605	0.485981	0.285024				#16119	3.73999	2.5	2.29907	2.64734
		#15931	1.33862	0.5	0.0222222	0.0357				#15931	116.18	446.5	11.3333	21.1071
		#16905	0.287198	0.157182	0.123239	0.148077				#16905	1.71128	1.05149	1.86268	1.12308
		#17369	0.205027	0.117878	0.135802	0.155977				#17369	0.961607	0.599214	0.753086	0.505831
		#2654	nd	0.17199	0.107362	0.125969				#2654	nd	0.958231	1.23006	1.22674
	PGT121-LD	#17200	0.135782	0.0468986	0.0267559	0.0410959			PGT121-LD	#17200	0.836911	0.521936	0.413043	0.594178
		#17156	0.342122	0.141026	0.16777	0.192405				#17156	2.41659	1.60684	2.20751	1.73418
		#15924	0.468234	0.619048	0.285171	0.244548				#15924	0.896639	0.5	0.448669	0.450156
		#15890	0.176839	0.0207254	0.0340136	0.0529801				#15890	2.50416	0.867012	1.61735	1.53642
		#16995	1.16245	0.0009	0.714286	0.375				#16995	0.696751	0.5	2.07143	1
		#3036	nd	0.371429	0.379023	0.359813				#3036	nd	0.0365079	0.057211	0.0864486
	nd	= not determined
		Samples for which no reads of the HIV Env or SfdEnv challenge viruses were detected. The indicated values correspond to the ratio calculated assuming one read.
